# Supplementary material for: Genotyping-by-Sequencing Strategy for Integrating Genomic Structure, Diversity and Performance of Various Japanese Quail (Coturnix japonica) Breeds
Source: Animals (Basel). 2023 Nov 7;13(22):3439. doi: 10.3390/ani13223439 (PMC10668688; doi:10.3390/ani13223439)
Supplement: Supplementary file 1 [file animals-13-03439-s001.zip]

Archive with 4 entries (4 files):
- animals-2664280-supplementary/Suppl Table S1 revised.pdf
- animals-2664280-supplementary/Suppl Table S2.pdf
- animals-2664280-supplementary/Suppl Table S3.pdf
- animals-2664280-supplementary/Supplementary Figure S1.pdf
